# Supplementary material for: High-density lipoprotein cholesterol efflux capacity is inversely associated with cardiovascular risk: a systematic review and meta-analysis
Source: Lipids Health Dis. 2017 Nov 10;16:212. doi: 10.1186/s12944-017-0604-5 (PMC5681808; doi:10.1186/s12944-017-0604-5)
Supplement: Supplementary file 1 — Quality assessment of included studies. (XLS 36 kb) [file 12944_2017_604_MOESM1_ESM.xls]

## Sheet: Table S1
Table S1. Methodological quality of the cohort studies, based on the NOS for assessing the quality of epidemiological studies.
		Selection				Comparability		Outcome
Study	Year	Representativeness of exposed cohort	Representativeness of unexposed cohort	Ascertainment of exposure1	Outcome was not present at start	Important Factor2	Additional factor	Assessment	Exposure Follow-up long enough for outcomes to occur3	Adequacy of follow-up4	Totle score
Tejera Segura, B	2017	1	1	1	0	1	0	1	0	0	5
Bauer, L	2017	1	1	1	1	1	0	1	1	0	7
Kopecky, C	2016	0	1	1	1	1	1	1	1	0	7
Javaheri, A	2016	0	1	1	1	1	1	1	1	0	7
Mody, P,	2016	1	1	1	0	1	1	1	1	1	8
Liu, C	2016	1	0	1	0	1	1	1	1	0	6
Zhang, J	2016	1	0	1	1	1	0	1	1	0	6
Ogura, M,	2016	1	0	1	1	1	1	1	0	0	6
Annema, W	2016	1	0	1	1	1	1	1	1	1	8
Ishikawa, T	2016	1	1	1	0	1	0	1	0	0	5
Saleheen, D	2016	1	1	1	1	1	0	1	1	1	8
Rohatgi, A	2014	1	1	1	1	1	1	1	1	1	9
Li, X M1,	2013	1	0	1	1	1	0	1	1	0	6
Li, X M2,	2013	1	0	1	1	1	0	1	0	0	5
Khera, A V1	2011	1	1	1	0	1	1	1	0	0	6
Khera, A V2	2011	1	1	1	0	1	1	1	0	0	6
1 If CEC was mearsued at the starttime of study , a point was assigned. 2 If adjusted for major cardivasucalar risk factors , a point was assigned. 3 If follow-up period is >3 years, a point was assigned. 4 If the completeness of follow-up was 80% or more, a point was assigned.
